# Supplementary material for: Multiomics Analysis of Molecules Associated with Cancer in Mesenchymal-Stem-Cell-(MSC)-Derived Exosome-Treated Hepatocellular Carcinoma Cells
Source: Curr Issues Mol Biol. 2024 Nov 21;46(12):13296–310. doi: 10.3390/cimb46120793 (PMC11726723; doi:10.3390/cimb46120793)
Supplement: Supplementary file 1 [file cimb-46-00793-s001.zip]

Archive with 7 entries (7 files):
- suplement fig2.jpg
- suplement fig 1.jpg
- suplement fig 3.jpg
- suplement fig 4.jpg
- suplement fig 5.jpg
- suplement fig 6.jpg
- suplement fig 7.jpg
